# Supplementary material for: Bio-Oriented Synthesis and Molecular Docking Studies of 1,2,4-Triazole Based Derivatives as Potential Anti-Cancer Agents against HepG2 Cell Line
Source: Pharmaceuticals (Basel). 2023 Jan 30;16(2):211. doi: 10.3390/ph16020211 (PMC9964635; doi:10.3390/ph16020211)
Supplement: Supplementary file 1 [file pharmaceuticals-16-00211-s001.zip]

Archive with 1 entries (1 files):
- pharmaceuticals-2077496-supplementary.pdf
